# Supplementary material for: Light Scattering and Rheological Studies of 3D/4D Printable Shape Memory Gels Based on Poly (N,N-Dimethylacrylamide-co-Stearyl Acrylate and/or Lauryl Acrylates)
Source: Polymers (Basel). 2020 Dec 30;13(1):128. doi: 10.3390/polym13010128 (PMC7794971; doi:10.3390/polym13010128)
Supplement: Supplementary file 1 [file polymers-13-00128-s001.zip]

Archive with 3 entries (2 files):
- polymers-1052708-supplementary/
- polymers-1052708-supplementary/polymers-1052708-supplementary.docx
- polymers-1052708-supplementary/polymers-1052708.mp4
